# Supplementary material for: What Is the Impact of Obesity-Related Comorbidities on the Risk of Premature Aging in Patients with Severe Obesity?: A Cross-Sectional Study
Source: Medicina (Kaunas). 2025 Feb 8;61(2):293. doi: 10.3390/medicina61020293 (PMC11857414; doi:10.3390/medicina61020293)
Supplement: Supplementary file 1 [file medicina-61-00293-s001.zip]

Archive with 1 entries (1 files):
- medicina-3398937-supplementary.pdf
